# Supplementary material for: Clostridium scindens: a human gut microbe with a high potential to convert glucocorticoids into androgens
Source: J Lipid Res. 2013 Sep;54(9):2437–49. doi: 10.1194/jlr.M038869 (PMC3735941; doi:10.1194/jlr.M038869)
Supplement: Supplemental Data [file supp_M038869_jlr.M038869-2.xlsx]

## Sheet: Sheet1
Genomic Region	Anotated Function	Accession Number	Fold Increase
ABFY02000001:6817-8536	transmembrane symport (yicJ)	EDS08829.1	3.7
	DNA-binding helix-turn-helix protein	EDS08830.1	3.7
ABFY02000002:2969-13928	Predicted membrane protein [Function unknown]	EDS08704.1	10.1
	COG2264 Ribosomal protein L11 methylase	EDS08705.1	10.1
	RNA methyltransferase, RsmE family	EDS08706.1	10.1
	nifS; Cysteine sulfinate desulfinase/cysteine desulfurase	EDS08707.1	10.1
	yajK; thiamine biosynthesis protein ThiI	EDS08708.1	10.1
	ptsH; phosphocarrier protein (histidine-containing)	EDS08709.1	10.1
	Fe-S oxidoreductase COG: COG0621 2-methylthioadenine synthetase	EDS08710.1	10.1
	COG4472 Uncharacterized protein conserved in bacteria	EDS08711.1	10.1
	COG0816 Predicted endonuclease involved in recombination (possible Holliday junction resolvase in Mycoplasmas and B. subtilis)	EDS08712.1	10.1
	Unknown function	EDS08713.1	10.1
	COG0735 Fe2+/Zn2+ uptake regulation proteins	EDS08714.1	10.1
	COG0595 Predicted hydrolase of the metallo-beta-lactamase superfamily	EDS08715.1	10.1
	caffeoyl-coA O-methyltransferase	EDS08716.1	10.1
	COG0826 Collagenase and related proteases	EDS08717.1	10.1
ABFY02000008:16973-20389	Unknown function	EDS08508.1	10
	ribose 5-phosphate isomerase	EDS08509.1	10
	Unknown function	EDS08510.1	10
	Unknown function	EDS08511.1	10
	Unknown function	EDS08512.1	10
	Unknown function	ED08513.1	10
	Unknown function	EDS08514.1	10
ABFY02000008:69641-73053	Unknown function	EDS08578.1	200
	COG0205 6-phosphofructokinase	EDS08579.1	200
	NAD(FAD)-dependent dehydrogenase (molybdopterin binding)	EDS08580.1	200
	NAD(FAD)-dependent dehydrogenase (thioredoxin reductase)	EDS08581.1	200
	glycerol-3-phosphate dehydrogenase	EDS08582.1	200
ABFY02000009:106187-117177	Fe-S oxidoreductase (Radical SAM-B12 binding)single electron donor	EDS08164.1	2
	Fe-S oxidoreductase (radical SAM-linked protein; TIGR03936)	EDS08165.1	2
	DNA photolyase	EDS08166.1	2
	cysteinyl-tRNA(Pro) deacylases	EDS08167.1	2
	aspartate kinase	EDS08168.1	2
	guaB;IMP dehydrogenase	EDS08169.1	2
	COG2159 Predicted metal-dependent hydrolase of the TIM-barrel fold	EDS08170.1	2
	COG0697 Permeases of the drug/metabolite transporter (DMT) superfamily	EDS08171.1	2
	aconitate hydratase K01681 COG: COG0261 Ribosomal protein L21	EDS08172.1	2
	COG2868 Predicted ribosomal protein	EDS08173.1	2
	COG0211 Ribosomal protein L27	EDS08174.1	2
	COG0536 Predicted GTPase	EDS08175.1	2
	COG1534 Predicted RNA-binding protein containing KH domain, possibly ribosomal protein	EDS08176.1	2
	COG1057 Nicotinic acid mononucleotide adenylyltransferase	EDS08177.1	2
	nucleotide adenylyltransferase (NAD metabolism)	EDS08178.1	2
	nicotinate-nucleotide adenylyltransferase	EDS08179.1	2
ABFY02000009:267307-277002	COG2333 Predicted hydrolase (metallo-beta-lactamase superfamily	EDS08350.1	10
	Unknown function	EDS08352.1	10
	NifU homolog involved in Fe-S cluster formation	EDS08353.1	10
	COG0454 Histone acetyltransferase HPA2 and related acetyltransferases	EDS08355.1	10
	COG1058 Predicted nucleotide-utilizing enzyme related to molybdopterin-biosynthesis enzyme MoeA	EDS08356.1	10
	COG0558 Phosphatidylglycerophosphate synthase	EDS08357.1	10
	Fe-S oxidoreductase COG: COG0621 2-methylthioadenine synthetase	EDS08358.1	10
	COG1758 DNA-directed RNA polymerase, subunit K/omega	EDS08359.1	10
	COG0194 Guanylate kinase	EDS08360.1	10
	COG1561 Uncharacterized stress-induced protein (exonuclease)	EDS08361.1	10
	COG1293 Predicted RNA-binding protein homologous to eukaryotic snRNP	EDS08362.1	10
ABFY02000009:388814-389704	MCOG0662 Mannose-6-phosphate isomerase	EDS08476.1	500
	cytidylate kinase	EDS08477.1	500
ABFY02000010:13234-14958	modB; molybdate ABC transporter, permease protein K02018 COG: COG1175 ABC-type sugar transport systems	EDS07797.1	513
	COG1653 ABC-type sugar transport system, periplasmic component	EDS07798.1	513
ABFY02000010:17102-18625	Sugar (pentulose and hexulose) kinases	EDS07802.1	400
	COG1653 ABC-type sugar transport system, periplasmic component	EDS07798.1	400
ABFY02000010:88801-93137	Transketolase, N-terminal subunit (desA)	EDS07885.1	1000
	Transketolase, C-terminal subunit (desB)	EDS07886.1	1000
	Zn-dependent dehydrogenases (desC)	EDS07887.1	1000
	hypothetical symporter (desD)	EDS07888.1	1000
ABFY02000010:122971-123846	ABC-type multidrug transport system	EDS07925.1	500
	COG1309 Transcriptional regulator	EDS07926.1	500
ABFY02000010:145488-146519	COG0192 S-adenosylmethionine synthetase	EDS07952.1	684
ABFY02000012:46639-47829	COG0057 Glyceraldehyde-3-phosphate dehydrogenase/erythrose-4-phosphate dehydrogenasehydrogenase	EDS07660.1	500
ABFY02000012:85734-87467	putative glutamine-dependent NAD+ synthetase	EDS07696.1	300
ABFY02000012:126404-131583	COG0046 Phosphoribosylformylglycinamidine (FGAM) synthase	EDS07738.1	3
	Unknown function	EDS07737.1	3
	COG0334 Glutamate dehydrogenase/leucine dehydrogenase	EDS07739.1	3
ABFY02000012:141147-144954	COG0215 Cysteinyl-tRNA synthetase	EDS07751.1	200
	COG1045 Serine acetyltransferase	EDS07750.1	200
	RNase3 domain protein	EDS07752.1	200
	23S rRNA methyltransferase (SAM-dependent)	EDS07753.1	200
	COG1595 DNA-directed RNA polymerase specialized sigma subunit, sigma24 homolog	EDS07754.1	200
ABFY02000013:38135-41701	COG1022 Long-chain acyl-CoA synthetases (AMP-forming)	EDS07478.1	656
	sensor histidine kinase	EDS07476.1	656
	COG0784 FOG: CheY-like receiver	EDS07477.1	656
ABFY02000015:2929-7955	COG1228 Imidazolonepropionase and related amidohydrolases	EDS07200.1	3
	NADH dehydrogenase	EDS07201.1	3
	COG0031 Cysteine synthase	EDS07202.1	3
	COG0688 Phosphatidylserine decarboxylase	EDS07203.1	3
	COG1183 Phosphatidylserine synthase	EDS07204.1	3
	COG0392 Predicted integral membrane protein	EDS07205.1	3
	COG0671 Membrane-associated phospholipid phosphatase	EDS07206.1	3
ABFY02000015:89199-91352	COG0492 Thioredoxin reductase	EDS07295.1	388
	COG1328 Oxygen-sensitive ribonucleoside-triphosphate reductase	EDS07296.1	388
ABFY02000023:4871-5717	COG0505 Carbamoylphosphate synthase small subunit	EDS06826.1	615
ABFY02000023:8909-19636	putative peptidoglycan binding domain protein	EDS06828.1	3
	COG0750 Predicted membrane-associated Zn-dependent proteases	EDS06830.1	3
	COG0743 1-deoxy-D-xylulose 5-phosphate reductoisomerase	EDS06831.1	3
	COG0575 phosphatidate cytidylyltransferase	EDS06832.1	3
	COG0020 Undecaprenyl pyrophosphate synthase	EDS06833.1	3
	COG0233 Ribosome recycling factor	EDS06834.1	3
	COG0528 Uridylate kinase	EDS06835.1	3
	COG0534 Na+-driven multidrug efflux pump	EDS06836.1	3
	COG1763 Molybdopterin-guanine dinucleotide biosynthesis	EDS06837.1	3
	COG0303 Molybdopterin biosynthesis enzyme	EDS06838.1	3
	COG1763 Molybdopterin-guanine dinucleotide biosynthesis	EDS06837.1	3
	molybdopterin oxidoreductase, iron-sulfur binding subunit	EDS06839.1	3
	COG0243 Anaerobic dehydrogenases, selenocysteine-containing molybdopterin oxidoreductase, molybdopterin binding subunit	EDS06840.1	3
ABFY02000030:26019-27807	COG5012 Predicted cobalamin binding protein; corrinoid methyltransferase	EDS06551.1	390
	COG0407 Uroporphyrinogen-III decarboxylase	EDS06550.1	390
	COG3894 nqrF; NADH:ubiquinone oxidoreductase, Na(+)-translocating, F subunit	EDS06549.1	390
ABFY02000032:53421-54494	COG0463 Glycosyltransferases involved in cell wall biogenesis	EDS06484.1	480
	COG1682 ABC-type polysaccharide/polyol phosphate export systems, permease component	EDS06485.1	480
ABFY02000034:85163-85767	COG4862 Negative regulator of genetic competence, sporulation and motility	EDS06286.1	1512
ABFY02000034:106799-107954	NOG17478 non supervised orthologous group	EDS06314.1	1253
	COG0775 Nucleoside phosphorylase	EDS06315.1	1253
ABFY02000034:118690-123762	COG3835 Sugar diacid utilization regulator	EDS06326.1	12
	COG1048 aconitate hydratase	EDS06327.1	12
	COG1595 DNA-directed RNA polymerase specialized sigma subunit, sigma24 homolog	EDS06328.1	12
	COG4880 Secreted protein containing C-terminal beta-propeller domain distantly related to WD-40 repeats	EDS06329.1	12
ABFY02000037:6330-8271	COG0542 ATPases with chaperone activity, ATP-binding subunit	EDS06053.1	285
	COG0389 Nucleotidyltransferase/DNA polymerase involved in DNA repair	EDS06054.1	285
ABFY02000037:17714-23295	COG0820 Predicted Fe-S-cluster redox enzyme	EDS06063.1	286
	COG0631 Serine/threonine protein phosphatase	EDS06064.1	286
	COG2815 Uncharacterized protein conserved in bacteria	EDS06065.1	286
	COG1162 Predicted GTPases	EDS06066.1	286
	COG1564 Thiamine pyrophosphokinase	EDS06068.1	286
ABFY02000038:68851-73867	glucokinase K00845 COG: COG1737 Transcriptional regulators	EDS06032.1	387
	COG0399 Predicted pyridoxal phosphate-dependent enzyme apparently involved in regulation of cell wall biogenesis	EDS06033.1	387
	isoaspartyl dipeptidase K01305 COG: NOG06797 non supervised orthologous group	EDS06035.1	387
	Unknown function	EDS06036.1	387
	Unknown function	EDS06037.1	387
	COG0315 Molybdenum cofactor biosynthesis enzyme	EDS06038.1	387
	COG3048 D-serine dehydratase	EDS06039.1	387
ABFY02000038:23436-34296	COG0577 ABC-type antimicrobial peptide transport system, permease component	EDS05989.1	10
	COG1015 Phosphopentomutase	EDS05992.1	10
	alcohol acetyltransferase	EDS05993.1	10
	COG0657 Esterase/lipase	EDS05994.1	10
	COG1001 Adenine deaminase	EDS05995.1	10
	COG5523 Predicted integral membrane protein	EDS05996.1	10
	mop; aldehyde oxidoreductase, putative K00157 COG: COG1529 Aerobic-type carbon monoxide dehydrogenase, large subunit	EDS05997.1	10
	UDP-N-acetylglucosamine pyrophosphorylase K00972 COG: COG1975 Xanthine and CO dehydrogenases maturation factor	EDS05998.1	10
ABFY02000038:56904-58643	COG0488 ATPase components of ABC transporters with duplicated ATPase domains	EDS06017.1	267
ABFY02000046:26820-30972	metG; methionyl-tRNA synthetase K01874 COG: COG0073 EMAP domain	EDS05897.1	566
	diaminopimelate dehydrogenase K03340 COG: NOG06402 non supervised orthologous group	EDS05898.1	566
	COG0084 Mg-dependent DNase	EDS05899.1	566
ABFY02000049:71713-75945	COG0587 DNA polymerase III, alpha subunit	EDS05750.1	3.8
	Unknown function	EDS05749.1	3.8
	Unknown function	EDS05751.1	3.8
	Predicted RNA-bindining protein	EDS05752.1	3.8
	COG3884 Acyl-ACP thioesterase	EDS05753.1	3.8
	COG0053 Predicted Co/Zn/Cd cation transporters	EDS05754.1	3.8
	stage II sporulation protein R	EDS05755.1	3.8
	glutamyl-tRNA(Gln) amidotransferase subunit A K01957 COG: COG1802 Transcriptional regulators	EDS05756.1	3.8
ABFY02000049:122900-130656	COG0173 Aspartyl-tRNA synthetase	EDS05798.1	13.8
	COG0252 L-asparaginase/archaeal Glu-tRNAGln amidotransferase subunit D	EDS05799.1	13.8
	Unknown function	EDS05800.1	13.8
	nucleotidyltransferase COG: NOG19557 non supervised orthologous group	EDS05801.1	13.8
	COG2265 SAM-dependent methyltransferases related to tRNA (uracil-5-)-methyltransferase	EDS05802.1	13.8
	COG3481 Predicted HD-superfamily hydrolase (3'-5' exonuclease)	EDS05803.1	13.8
	COG0265 Trypsin-like serine proteases, typically periplasmic, contain C-terminal PDZ domain	EDS05804.1	13.8
ABFY02000049:171391-173029	COG0664 cAMP-binding proteins - catabolite gene activator and regulatory subunit of cAMP-dependent protein kinases	EDS05850.1	264
	COG0407 Uroporphyrinogen-III decarboxylase	EDS05851.1	264
ABFY02000061:1797-4019	nitrilase/cyanide hydratase and apolipoprotein N-acyltransferase K01950 COG: COG0388 Predicted amidohydrolase	EDS05487.1	528
	guaA; guanosine monophosphate synthetase GuaA K01951 COG: COG1670 Acetyltransferases, including N-acetylases of ribosomal proteins	EDS05488.1	528
	CDP-diacylglycerol--glycerol-3-phosphate 3-phosphatidyltransferase K00995 COG: NOG21728 non supervised orthologous group	EDS05489.1	528
	glyoxalase family protein K01759 COG: COG0346 Lactoylglutathione lyase and related lyases	EDS05490.1	528
ABFY02000061:24420-26173	COG1961 Site-specific recombinases, DNA invertase Pin homologs	EDS05517.1	292
	Unknown function	EDS05518.1	292
ABFY02000061:37503-38320	COG0745 Response regulators consisting of a CheY-like receiver domain and a winged-helix DNA-binding domain	EDS05534.1	755
	COG0642 Signal transduction histidine kinase	EDS05535.1	755
ABFY02000063:7413-10781	ptsN; probable PTS system, fructose-specific IIABC component K02806 COG: NOG17802 non supervised orthologous group	EDS05381.1	146
	COG0286 Type I restriction-modification system methyltransferase subunit	EDS05382.1	146
	COG0732 Restriction endonuclease S subunits	EDS05383.1	146
ABFY02000067:47367-49333	cbiH; precorrin-3B C17-methyltransferase K03395 COG: COG1010 Precorrin-3B methylase	EDS04986.1	374
	cbiT; precorrin-6B methylase/decarboxylase cbiT/cbiE K03399:K02191 COG: COG2241 Precorrin-6B methylase 1	EDS04987.1	374
	cobT; cobalamin biosynthesis enzyme CobT K00768 COG: COG2038 NaMN:DMB phosphoribosyltransferase	EDS04989.1	374
ABFY02000067:59646-72989	transcriptional regulator, LysR family K06022 COG: COG0583 Transcriptional regulator	EDS04998.1	3
	COG0310 ABC-type Co2+ transport system, permease component	EDS05000.1	3
	COG1930 ABC-type cobalt transport system, periplasmic component	EDS05001.1	3
	COG0619 ABC-type cobalt transport system, permease component CbiQ and related transporters	EDS05002.1	3
	COG1122 ABC-type cobalt transport system, ATPase component	EDS05003.1	3
	COG4822 Cobalamin biosynthesis protein CbiK, Co2+ chelatase	EDS05004.1	3
	COG1905 NADH:ubiquinone oxidoreductase 24 kD subunit	EDS05005.1	3
	COG1648 Siroheme synthase (precorrin-2 oxidase/ferrochelatase domain)	EDS05006.1	3
	COG1587 Uroporphyrinogen-III synthase	EDS05007.1	3
	delta-aminolevulinic acid dehydratase K01698 COG: COG0113 Delta-aminolevulinic acid dehydratase	EDS05008.1	3
	COG0168 Trk-type K+ transport systems, membrane components	EDS05010.1	3
	COG0569 K+ transport systems, NAD-binding component	EDS05011.1	3
	COG2205 Osmosensitive K+ channel histidine kinase	EDS05012.1	3
	COG0745 Response regulators consisting of a CheY-like receiver domain and a winged-helix DNA-binding domain	EDS05013.1	3
	DOWNREGULATED GENES		Fold Decrease
ABFY02000001:14287-14684	COG1278 Cold shock proteins	EDS08838.1	2
ABFY02000009:85205-86371	COG0742 N6-adenine-specific methylase	EDS08142.1	470
	coaD; phosphopantetheine adenylyltransferase K00954 COG: COG0669 Phosphopantetheine adenylyltransferase	EDS08143.1	470
	V-type sodium ATP synthase subunit G K02121 COG: NOG13209 non supervised orthologous	EDS08144.1	470
ABFY02000009:87496-88893	aminoacyl-histidine dipeptidase K01270 COG: COG2195 Di- and tripeptidases	EDS08146.1	636
ABFY02000009:147203-149900	miaA; tRNA delta(2)-isopentenylpyrophosphate transferase K00791 COG: COG0324 tRNA delta(2)-isopentenylpyrophosphate transferase	EDS08215.1	250
	mutL; DNA mismatch repair protein, MutL family K03572 COG: COG0323 DNA mismatch repair enzyme (predicted ATPase)	EDS08216.1	250
ABFY02000009:153300-154595	COG0621 2-methylthioadenine synthetase	EDS08219.1	352
ABFY02000009:218012-219023	COG0488 ATPase components of ABC transporters with duplicated ATPase domains	EDS08303.1	590
ABFY02000009:300910-303196	COG0462 Phosphoribosylpyrophosphate synthetase	EDS08389.1	454
	pgdA; peptidoglycan GlcNAc deacetylase K01463 COG: COG0726 Predicted xylanase/chitin deacetylase	EDS08391.1	454
ABFY02000009:339382-340501	chorismate synthase K01736 COG: COG0082 Chorismate synthase	EDS08427.1	409
ABFY02000010:107308-108465	cmk; putative GTPases K03977 COG: COG0370 Fe2+ transport system protein B	EDS07910.1	435
	Unknown function	EDS07911.1	435
ABFY02000010:162373-164134	phosphoribosylformylglycinamidine synthase II K01952 COG: COG0309 Hydrogenase maturation factor	EDS07971.1	334
	Top1; topoisomerase (DNA) I K03163 COG: COG2720 Uncharacterized vancomycin resistance protein	EDS07972.1	334
ABFY02000012:76287-77684	COG0440 Acetolactate synthase, small (regulatory) subunit	EDS07687.1	358
	COG0115 Branched-chain amino acid aminotransferase/4-amino-4-deoxychorismate lyase	EDS07688.1	358
ABFY02000012:89232-91073	COG1227 Inorganic pyrophosphatase/exopolyphosphatase	EDS07699.1	264
	nitrilotriacetate monooxygenase component B K00492 COG: COG1853 Conserved protein/domain typically associated with flavoprotein oxygenases, DIM6/NTAB family	EDS07700.1	264
ABFY02000012:132972-134047	LOC485672; similar to alpha isoform of regulatory subunit B, protein phosphatase 2 isoform 2	EDS07741.1	426
	COG0245 2C-methyl-D-erythritol 2,4-cyclodiphosphate synthase	EDS07742.1	426
	acetyltransferase K00680 COG: COG4552 Predicted acetyltransferase involved in intracellular survival and related acetyltransferases	EDS07743.1	426
ABFY02000013:22911-23836	COG0534 Na+-driven multidrug efflux pump	EDS07462.1	697
	DegV family COG1307	EDS07463.1	697
ABFY02000013:35740-37607	COG1020 Non-ribosomal peptide synthetase modules and related proteins	EDS07475.1	297
ABFY02000013:53218-57356	ketose-bisphosphate aldolase class-II family protein K00120 COG: COG3395 Uncharacterized protein conserved in bacteria	EDS07490.1	412
	COG1995 Pyridoxal phosphate biosynthesis protein	EDS07491.1	412
	COG2610 H+/gluconate symporter and related permeases	EDS07492.1	412
	COG1349 Transcriptional regulators of sugar metabolism	EDS07493.1	412
ABFY02000013:60553-61468	NOG16701 non supervised orthologous group	EDS07501.1	596
	COG0484 DnaJ-class molecular chaperone with C-terminal Zn finger domain	EDS07502.1	592
ABFY02000014:76182-77433	NOG23664 non supervised orthologous group	EDS07438.1	655
	Unknown function	EDS07439.1	655
	COG4767 Glycopeptide antibiotics resistance protein	EDS07440.1	655
ABFY02000016:39236-40312	COG4231 Indolepyruvate ferredoxin oxidoreductase, alpha and beta subunits	EDS07046.1	426
ABFY02000016:40452-42257	COG4231 Indolepyruvate ferredoxin oxidoreductase, alpha and beta subunits	EDS07046.1	373
	phenylacetate--CoA ligase K01912 COG: COG1541 Coenzyme F390 synthetase	EDS07047.1	373
ABFY02000016:63646-65520	COG0821 Enzyme involved in the deoxyxylulose pathway of isoprenoid biosynthesis	EDS07074.1	338
	Unknown function	EDS07075.1	338
	Unknown function	EDS07076.1	338
	COG1396 Predicted transcriptional regulators	EDS07077.1	338
ABFY02000016:78124-79974	COG0281 Malic enzyme	EDS07091.1	366
	oxygen-independent coproporphyrinogen III oxidase COG: COG1242 Predicted Fe-S oxidoreductase	EDS07092.1	366
	NOG13733 non supervised orthologous group	EDS07093.1	366
	COG2059 Chromate transport protein ChrA	EDS07094.1	366
ABFY02000016:115010-115568	COG1309 Transcriptional regulator	EDS07131.1	843
ABFY02000016:134379-136035	ubiquinone biosynthesis protein K00492 COG: COG0661 Predicted unusual protein kinase	EDS07154.1	329
	atpF; ATP synthase F0, B subunit K02109 COG: COG3937 Uncharacterized conserved protein	EDS07155.1	329
ABFY02000018:14475-15527	dnaA; chromosomal replication initiator protein DnaA COG: COG0593 ATPase involved in DNA replication initiation	EDS06934.1	478
ABFY02000020:4793-5711	COG0500 SAM-dependent methyltransferases	EDS06858.1	702
ABFY02000028:6420-8007	COG0303 Molybdopterin biosynthesis enzyme	EDS06780.1	370
	COG1975 Xanthine and CO dehydrogenases maturation factor, XdhC/CoxF family	EDS06781.1	370
ABFY02000028:15384-17569	DNA polymerase K00961 COG: COG1518 Uncharacterized protein predicted to be involved in DNA repair	EDS06796.1	310
	COG1468 RecB family exonuclease	EDS06797.1	310
	COG3649 Uncharacterized protein predicted to be involved in DNA repair	EDS06798.1	310
	COG: NOG06556 non supervised orthologous group	EDS06799.1	310
ABFY02000030:42055-44100	COG1968 Uncharacterized bacitracin resistance protein	EDS06569.1	263
	haloacid dehalogenase-like family K01564 COG: COG0561 Predicted hydrolases of the HAD superfamily	EDS06570.1	263
	Unknown function	EDS06571.1	263
ABFY02000032:58181-59403	COG0438 Glycosyltransferase	EDS06489.1	372
ABFY02000033:2415-3152	COG1028 Dehydrogenases with different specificities (related to short-chain alcohol dehydrogenases)	EDS06338.1	1000
ABFY02000033:90899-92238	COG1653 ABC-type sugar transport system, periplasmic component	EDS06431.1	817
ABFY02000035:55270-56348	Unknown function	EDS06187.1	467
	COG0745 Response regulators consisting of a CheY-like receiver domain and a winged-helix DNA-binding domain	EDS06188.1	467
ABFY02000037:8779-10305	COG1284 Uncharacterized conserved protein	EDS06055.1	474
	Unknown function	EDS06056.1	474
	COG0769 UDP-N-acetylmuramyl tripeptide synthase	EDS06057.1	474
ABFY02000038:13776-14837	COG4496 Uncharacterized protein conserved in bacteria	EDS05978.1	475
	DNA polymerase beta K04477 COG: COG1387 Histidinol phosphatase and related hydrolases of the PHP family	EDS05979.1	475
ABFY02000038:35371-36671	NOG13189 non supervised orthologous group	EDS05999.1	342
	COG0044 Dihydroorotase and related cyclic amidohydrolases	EDS06000.1	342
ABFY02000049:51960-53288	guaA; bifunctional GMP synthase/glutamine amidotransferase protein K01951 COG: COG0518 GMP synthase - Glutamine amidotransferase	EDS05734.1	343
ABFY02000049:53574-54851	COG0534 Na+-driven multidrug efflux pump	EDS05735.1	464
ABFY02000049:55996-57391	two component transcriptional regulator, AraC family COG: COG4753 Response regulator containing CheY-like receiver domain and AraC-type DNA-binding domain	EDS05737.1	326
	COG2972 Predicted signal transduction protein with a C-terminal ATPase	EDS05738.1	326
	NOG04719 non supervised orthologous group	EDS05815.1	326
ABFY02000049:141567-143423	COG1087 UDP-glucose 4-epimerase	EDS05816.1	366
ABFY02000049:149059-150466	COG4753 Response regulator containing CheY-like receiver domain and AraC-type DNA-binding domain	EDS05821.1	484
	COG0363 6-phosphogluconolactonase/Glucosamine-6-phosphate isomerase/deaminase	EDS05822.1	484
	NOG17272 non supervised orthologous group	EDS05823.1	484
ABFY02000050:59842-61570	COG0286 Type I restriction-modification system methyltransferase subunit	EDS05635.1	262
	COG0286 Type I restriction-modification system methyltransferase subunit	EDS05636.1	262
	COG4096 Type I site-specific restriction-modification system, R (restriction) subunit and related helicases	EDS05637.1	262
ABFY02000053:3889-4254	COG0599 Uncharacterized homolog of gamma-carboxymuconolactone decarboxylase subunit	EDS05558.1	1726
ABFY02000062:72944-74529	transcriptional regulator, LysR family K06022 COG: COG0583 Transcriptional regulator	EDS05464.1	327
	transcriptional regulator, LysR family K06022 COG: COG0583 Transcriptional regulator	EDS05465.1	327
	COG0765 ABC-type amino acid transport system, permease component	EDS05466.1	327
	COG1126 ABC-type polar amino acid transport system, ATPase component	EDS05467.1	327
ABFY02000067:143563-144640	COG4231 Indolepyruvate ferredoxin oxidoreductase, alpha and beta subunits	EDS05079.1	487
ABFY02000067:204178-205519	Unknown function	EDS05139.1	416
	alginate O-acetylation protein AlgI K00680 COG: COG1696 Predicted membrane protein involved in D-alanine export	EDS05140.1	416
ABFY02000067:215895-217199	glutamyl-tRNA(Gln) amidotransferase subunit A K01957 COG: COG1802 Transcriptional regulators	EDS05151.1	454
	COG0235 Ribulose-5-phosphate 4-epimerase and related epimerases and aldolases	EDS05152.1	454
ABFY02000067:364689-366034	COG0514 Superfamily II DNA helicase	EDS05340.1	406
ABFY02000068:45019-47607	COG2267 Lysophospholipase	EDS05341.1	258
ABFY02000068:88232-90346	clpC; endopeptidase K03696 COG: COG0542 ATPases with chaperone activity, ATP-binding subunit	EDS04935.1	620
	Unknown function	EDS04936.1	620
